# Supplementary material for: Optical Properties of Phenylthiolate-Capped CdS Nanoparticles
Source: J Phys Chem C Nanomater Interfaces. 2025 Jan 10;129(3):1797–805. doi: 10.1021/acs.jpcc.4c06753 (PMC11770759; doi:10.1021/acs.jpcc.4c06753)
Supplement: Supplementary file 2 — jp4c06753_si_002.zip [file jp4c06753_si_002.zip]

Archive with 9 entries (8 files):
- ESI_structures/
- ESI_structures/Cd4_RS10_2TMA_B3LYP_SVPop.xyz
- __MACOSX/ESI_structures/._Cd4_RS10_2TMA_B3LYP_SVPop.xyz
- ESI_structures/Cd10S4_RS16_B3LYP_SVPopt.xyz
- __MACOSX/ESI_structures/._Cd10S4_RS16_B3LYP_SVPopt.xyz
- ESI_structures/Cd10S4_RS16_4TMA_B3LYP_SVPopt.xyz
- __MACOSX/ESI_structures/._Cd10S4_RS16_4TMA_B3LYP_SVPopt.xyz
- ESI_structures/Cd4_RS10_B3LYP_SVPopt.xyz
- __MACOSX/ESI_structures/._Cd4_RS10_B3LYP_SVPopt.xyz
