# Supplementary material for: Optical Properties of Phenylthiolate-Capped CdS Nanoparticles
Source: J Phys Chem C Nanomater Interfaces. 2025 Jan 10;129(3):1797–805. doi: 10.1021/acs.jpcc.4c06753 (PMC11770759; doi:10.1021/acs.jpcc.4c06753)
Supplement: Supplementary file 2 — jp4c06753_si_002.zip [file jp4c06753_si_002.zip › ESI_structures/Cd4_RS10_2TMA_B3LYP_SVPop.xyz]

158
Energy =
Cd    1.1178193   -0.3986455    1.8285750 
Cd   -2.6017408   -0.9055644   -0.5791216 
Cd    1.1675646   -1.9622746   -2.1904116 
Cd   -0.1209070    2.3584130   -1.2200005 
S     2.1834951   -0.4330920    4.1259242 
S    -4.9900887   -1.6191106   -0.2303327 
S     2.5298965   -3.2663254   -3.7851710 
S     0.5538744    4.7249610   -1.6825204 
S    -1.4465859   -0.6774902    1.7983148 
S     2.2551509   -1.9694509    0.2033584 
S     1.1505138    2.0634766    1.0610768 
S    -1.3046695   -2.7104505   -1.8430009 
S    -2.5302157    1.5175768   -1.4951526 
S     0.9448412    0.5842487   -2.7841676 
C     2.9595756   -2.0382654    4.1339933 
C     4.2226188   -2.1921268    4.7355855 
C     4.8778555   -3.4255059    4.7235101 
C     4.2852816   -4.5353243    4.1136640 
C     3.0192347   -4.3989345    3.5363827 
C     2.3586629   -3.1700633    3.5524261 
C    -5.7693473   -0.8256844   -1.6174371 
C    -7.0890170   -0.3530415   -1.4802317 
C    -7.7219085    0.3203849   -2.5267547 
C    -7.0514505    0.5448956   -3.7340581 
C    -5.7481968    0.0623211   -3.8877093 
C    -5.1192682   -0.6273980   -2.8503506 
C     3.8826256   -2.1570070   -4.1314734 
C     5.2026995   -2.6115653   -3.9493099 
C     6.2914051   -1.7967419   -4.2634002 
C     6.0907197   -0.5006760   -4.7503619 
C     4.7828529   -0.0359504   -4.9286591 
C     3.6911357   -0.8573146   -4.6378666 
C     2.3019465    4.5625493   -1.3942427 
C     3.0863209    3.5642759   -2.0103900 
C     4.4679638    3.5176152   -1.8211270 
C     5.1110735    4.4688381   -1.0196611 
C     4.3432341    5.4569962   -0.3920528 
C     2.9566395    5.4982936   -0.5683069 
C    -1.8924171   -2.0387573    2.8634739 
C    -1.2502055   -2.1833875    4.1081443 
C    -1.6563007   -3.1820286    4.9959594 
C    -2.7120933   -4.0395875    4.6680437 
C    -3.3425026   -3.9019353    3.4286401 
C    -2.9348882   -2.9166871    2.5273733 
C     3.9436359   -1.4138274    0.0342371 
C     4.8873817   -1.8313904    0.9888263 
C     6.2301261   -1.4741283    0.8462065 
C     6.6488596   -0.7107399   -0.2508391 
C     5.7080701   -0.2915909   -1.1966896 
C     4.3605785   -0.6296378   -1.0522936 
C     0.3180872    3.0398558    2.2959634 
C     0.0013303    4.3809902    2.0046953 
C    -0.6110678    5.1849305    2.9680829 
C    -0.9022109    4.6808300    4.2407438 
C    -0.5735207    3.3548436    4.5374435 
C     0.0231243    2.5350727    3.5750893 
C    -1.4672749   -3.9927375   -0.5998115 
C    -2.6713485   -4.7157674   -0.5576800 
C    -2.8478899   -5.7294077    0.3858251 
C    -1.8341894   -6.0320162    1.2995799 
C    -0.6391695   -5.3104619    1.2612258 
C    -0.4518890   -4.2980593    0.3179433 
C    -3.5718869    2.4041925   -0.3498775 
C    -3.0527097    3.1788101    0.6993373 
C    -3.9028536    3.9268837    1.5182052 
C    -5.2884208    3.8893392    1.3219823 
C    -5.8114588    3.1030798    0.2872755 
C    -4.9639397    2.3743217   -0.5492688 
C    -0.3199340    0.7087941   -4.0498503 
C    -0.6204613    1.9732815   -4.5870767 
C    -1.6453215    2.1146878   -5.5227507 
C    -2.3758288    1.0016264   -5.9502142 
C    -2.0611186   -0.2595779   -5.4394811 
C    -1.0396016   -0.4082008   -4.4981018 
N     4.8966082    2.3578310    2.6444389 
C     3.6919072    3.0288747    3.2397309 
C     5.9555405    3.3771036    2.3765752 
C     5.4016372    1.3147230    3.5963069 
N    -4.6178232    0.6858695    3.9647098 
C    -5.7389672    1.5680845    4.4071453 
C    -3.3208447    1.4418862    4.0464117 
C    -4.5405098   -0.5291372    4.8390300 
H     4.6926756   -1.3323133    5.2192659 
H     5.8614136   -3.5182362    5.1928089 
H     4.8023109   -5.4975249    4.0926475 
H     2.5400628   -5.2571416    3.0579594 
H     1.3709750   -3.0904647    3.0969901 
H    -7.6091303   -0.5065008   -0.5313953 
H    -8.7461472    0.6812248   -2.3940259 
H    -7.5411323    1.0864814   -4.5471010 
H    -5.2036090    0.2268850   -4.8206478 
H    -4.1057972   -1.0037986   -3.0017388 
H     5.3617189   -3.6159265   -3.5507580 
H     7.3070507   -2.1755976   -4.1161820 
H     6.9438611    0.1382565   -4.9944880 
H     4.6053996    0.9720074   -5.3152529 
H     2.6782982   -0.4873329   -4.7993001 
H     2.6095964    2.8221224   -2.6531769 
H     5.0467568    2.7364144   -2.3213496 
H     6.1982138    4.4495427   -0.9022845 
H     4.8281162    6.2210557    0.2244649 
H     2.3655324    6.2805346   -0.0862339 
H    -0.4231559   -1.5215946    4.3779591 
H    -1.1361493   -3.2891193    5.9517786 
H    -3.0276041   -4.8195177    5.3655368 
H    -4.1507420   -4.5785216    3.1417799 
H    -3.4280034   -2.8494512    1.5581418 
H     4.5679910   -2.4485837    1.8291840 
H     6.9568263   -1.8215960    1.5863100 
H     7.7052500   -0.4592727   -0.3778099 
H     6.0176024    0.2834248   -2.0706772 
H     3.6436904   -0.2956693   -1.8029261 
H     0.2172966    4.7818477    1.0096948 
H    -0.8573260    6.2205895    2.7181595 
H    -1.3682011    5.3189626    4.9960024 
H    -0.7729432    2.9484495    5.5334471 
H     0.2651450    1.5025230    3.8305279 
H    -3.4695210   -4.4719050   -1.2608024 
H    -3.7893339   -6.2853653    0.4047083 
H    -1.9763124   -6.8226517    2.0403068 
H     0.1605938   -5.5325635    1.9724212 
H     0.4926335   -3.7557911    0.2975493 
H    -1.9786082    3.2136830    0.8751639 
H    -3.4668816    4.5516162    2.3026596 
H    -5.9527084    4.4915960    1.9484868 
H    -6.8897787    3.0676633    0.1108347 
H    -5.3787679    1.7870917   -1.3674787 
H    -0.0635925    2.8529928   -4.2548931 
H    -1.8741638    3.1077461   -5.9183934 
H    -3.1791114    1.1164221   -6.6823756 
H    -2.6136880   -1.1433340   -5.7689367 
H    -0.8148658   -1.4044219   -4.1169731 
H     2.9495613    2.2594572    3.4752828 
H     4.0010550    3.5495566    4.1556154 
H     6.8344032    2.8716213    1.9568796 
H     6.2212923    3.8765049    3.3173578 
H     4.5696308    0.6299387    3.8184698 
H     5.7455060    1.8087837    4.5146544 
H    -6.6791501    1.0044331    4.3520238 
H    -5.5570658    1.8950587    5.4393748 
H    -2.5181084    0.8122454    3.6422331 
H    -3.1323293    1.7052670    5.0941760 
H    -5.4780026   -1.0913597    4.7489035 
H    -4.3878824   -0.2100742    5.8781204 
C    -4.8590583    0.2554563    2.5377912 
C     4.5251236    1.6865732    1.3502390 
H     5.4306128    1.2543233    0.9143186 
H     4.0806492    2.4237165    0.6753172 
H     3.8061905    0.8964806    1.5739597 
H    -5.7796018   -0.3355030    2.4883463 
H    -4.0128816   -0.3509276    2.2143774 
H    -4.9400915    1.1437005    1.9038915 
H     5.5665254    4.1007462    1.6502646 
H     3.2807090    3.7338288    2.5081921 
H     6.2256620    0.7713362    3.1178330 
H    -3.7023354   -1.1527627    4.5087795 
H    -5.7853327    2.4342912    3.7353026 
H    -3.4028214    2.3438632    3.4318533 
