# Supplementary material for: Optical Properties of Phenylthiolate-Capped CdS Nanoparticles
Source: J Phys Chem C Nanomater Interfaces. 2025 Jan 10;129(3):1797–805. doi: 10.1021/acs.jpcc.4c06753 (PMC11770759; doi:10.1021/acs.jpcc.4c06753)
Supplement: Supplementary file 2 — jp4c06753_si_002.zip [file jp4c06753_si_002.zip › ESI_structures/Cd10S4_RS16_B3LYP_SVPopt.xyz]

206
Energy =
Cd    0.0000000   -0.0000000    2.6518327 
Cd    1.0587133    2.4864881   -0.0227353 
Cd    3.7510077    1.8397233    2.9037717 
S    -0.8261141    2.1086272    1.5912889 
S     1.7432576    1.0966855    4.3972110 
S     3.0398324    3.7039470    1.2426187 
S     0.3913664    4.3780602   -1.7713312 
S     5.7205309    2.8113199    4.2189840 
C     0.7555377    2.5617528    4.6657694 
C     1.1809343    3.8422883    4.2815048 
C     0.3340216    4.9436548    4.4177488 
C    -0.9489252    4.7921551    4.9491360 
C    -1.3682046    3.5228525    5.3605498 
C    -0.5259876    2.4191903    5.2290653 
C     4.3977373    3.7512465    0.0776025 
C     4.1534058    3.8574580   -1.3017893 
C     5.2178414    3.9588678   -2.1996524 
C     6.5378249    3.9654775   -1.7418289 
C     6.7834184    3.8569348   -0.3699738 
C     5.7280401    3.7486556    0.5353563 
C    -0.0413072    5.8167947   -0.8016909 
C    -0.3780059    5.7293980    0.5592435 
C    -0.6549637    6.8871780    1.2865568 
C    -0.6163714    8.1426175    0.6735181 
C    -0.2982240    8.2307411   -0.6852175 
C    -0.0053116    7.0791760   -1.4178865 
C     6.6331814    1.3731768    4.6795563 
C     8.0453599    1.4164105    4.6757777 
C     8.8070401    0.2981470    5.0166222 
C     8.1857001   -0.9054262    5.3703804 
C     6.7869194   -0.9609150    5.3879054 
C     6.0218628    0.1578927    5.0590763 
H     2.1651052    3.9846137    3.8345134 
H     0.6798391    5.9222457    4.0741320 
H    -1.6228902    5.6503951    5.0239033 
H    -2.3745755    3.3802077    5.7659916 
H    -0.8789450    1.4263941    5.5160841 
H     3.1303845    3.8678484   -1.6779639 
H     5.0013759    4.0207612   -3.2699547 
H     7.3700501    4.0304441   -2.4497874 
H     7.8100884    3.8268202    0.0055847 
H     5.9402676    3.6464566    1.6024457 
H    -0.4469152    4.7586281    1.0528733 
H    -0.9272650    6.7915524    2.3394183 
H    -0.8465225    9.0451943    1.2488194 
H    -0.2723363    9.2030723   -1.1877709 
H     0.2546443    7.1518284   -2.4738034 
H     8.5329011    2.3452710    4.3687691 
H     9.9005713    0.3623765    4.9874312 
H     8.7811192   -1.7896081    5.6169274 
H     6.2782157   -1.8937722    5.6491938 
H     4.9327045    0.0910451    5.0769260 
S     0.8261141   -2.1086272    1.5912889 
S    -1.7432576   -1.0966855    4.3972110 
Cd   -2.4864889    1.0587118    0.0229046 
S     2.1086272    0.8261098   -1.5911200 
S     4.3781031   -0.3913489    1.7714525 
Cd   -1.8397312    3.7509939   -2.9036152 
Cd   -1.0587133   -2.4864881   -0.0227353 
Cd    2.4864889   -1.0587118    0.0229046 
Cd   -3.7510077   -1.8397233    2.9037717 
C    -0.7555377   -2.5617528    4.6657694 
S    -2.1086272   -0.8261098   -1.5911200 
S    -3.7039373    3.0398532   -1.2424249 
S    -4.3781031    0.3913489    1.7714525 
Cd    0.0000000    0.0000000   -2.6516611 
C     5.8166537    0.0414985    0.8016162 
S    -1.0966329    1.7432721   -4.3970602 
S    -2.8113118    5.7205246   -4.2188279 
S    -3.0398324   -3.7039470    1.2426187 
S    -0.3913664   -4.3780602   -1.7713312 
S     3.7039373   -3.0398532   -1.2424249 
S    -5.7205309   -2.8113199    4.2189840 
C    -1.1809343   -3.8422883    4.2815048 
C     0.5259876   -2.4191903    5.2290653 
C    -3.7510111    4.3977550   -0.0773958 
C    -5.8166537   -0.0414985    0.8016162 
S     1.0966329   -1.7432721   -4.3970602 
C     5.7289706    0.3781864   -0.5593011 
C     7.0791581    0.0055943    1.4175691 
C    -2.5616677    0.7555422   -4.6657561 
C    -1.3731561    6.6331562   -4.6793985 
C    -4.3977373   -3.7512465    0.0776025 
Cd    1.8397312   -3.7509939   -2.9036152 
C     0.0413072   -5.8167947   -0.8016909 
C     3.7510111   -4.3977550   -0.0773958 
C    -6.6331814   -1.3731768    4.6795563 
C    -0.3340216   -4.9436548    4.4177488 
H    -2.1651052   -3.9846137    3.8345134 
C     1.3682046   -3.5228525    5.3605498 
H     0.8789450   -1.4263941    5.5160841 
C    -3.8570282    4.1534282    1.3020118 
C    -3.7482493    5.7280625   -0.5351347 
C    -5.7289706   -0.3781864   -0.5593011 
C    -7.0791581   -0.0055943    1.4175691 
C     2.5616677   -0.7555422   -4.6657561 
C     6.8865840    0.6551873   -1.2868574 
H     4.7580953    0.4470551   -1.0527296 
C     8.2305605    0.2985487    0.6846542 
H     7.1520367   -0.2543179    2.4734810 
C    -3.8422436    1.1809060   -4.2815878 
C    -2.4190392   -0.5259548   -5.2290986 
C    -1.4163691    8.0453356   -4.6756236 
C    -0.1578816    6.0218188   -5.0589182 
C    -4.1534058   -3.8574580   -1.3017893 
C    -5.7280401   -3.7486556    0.5353563 
S     2.8113118   -5.7205246   -4.2188279 
C     0.3780059   -5.7293980    0.5592435 
C     0.0053116   -7.0791760   -1.4178865 
C     3.8570282   -4.1534282    1.3020118 
C     3.7482493   -5.7280625   -0.5351347 
C    -8.0453599   -1.4164105    4.6757777 
C    -6.0218628   -0.1578927    5.0590763 
C     0.9489252   -4.7921551    4.9491360 
H    -0.6798391   -5.9222457    4.0741320 
H     2.3745755   -3.3802077    5.7659916 
C    -3.9580001    5.2178749    2.1999108 
H    -3.8676141    3.1304037    1.6781714 
C    -3.8560932    6.7834527    0.3702321 
H    -3.6462641    5.9402807   -1.6022462 
C    -6.8865840   -0.6551873   -1.2868574 
H    -4.7580953   -0.4470551   -1.0527296 
C    -8.2305605   -0.2985487    0.6846542 
H    -7.1520367    0.2543179    2.4734810 
C     3.8422436   -1.1809060   -4.2815878 
C     2.4190392    0.5259548   -5.2290986 
C     8.1421486    0.6166581   -0.6740739 
H     6.7907271    0.9274719   -2.3397029 
H     9.2029964    0.2727215    1.1870086 
C    -4.9435884    0.3339877   -4.4179812 
H    -3.9846212    2.1650510   -3.8345556 
C    -3.5226787   -1.3681771   -5.3607307 
H    -1.4262113   -0.8788886   -5.5160366 
C    -0.2980950    8.8069979   -5.0164746 
H    -2.3452211    8.5328917   -4.3686130 
C     0.9609364    6.7868573   -5.3877532 
H    -0.0910497    4.9326593   -5.0767620 
C    -5.2178414   -3.9588678   -2.1996524 
H    -3.1303845   -3.8678484   -1.6779639 
C    -6.7834184   -3.8569348   -0.3699738 
H    -5.9402676   -3.6464566    1.6024457 
C     1.3731561   -6.6331562   -4.6793985 
C     0.6549637   -6.8871780    1.2865568 
H     0.4469152   -4.7586281    1.0528733 
C     0.2982240   -8.2307411   -0.6852175 
H    -0.2546443   -7.1518284   -2.4738034 
C     3.9580001   -5.2178749    2.1999108 
H     3.8676141   -3.1304037    1.6781714 
C     3.8560932   -6.7834527    0.3702321 
H     3.6462641   -5.9402807   -1.6022462 
C    -8.8070401   -0.2981470    5.0166222 
H    -8.5329011   -2.3452710    4.3687691 
C    -6.7869194    0.9609150    5.3879054 
H    -4.9327045   -0.0910451    5.0769260 
H     1.6228902   -5.6503951    5.0239033 
C    -3.9643851    6.5378659    1.7421076 
H    -4.0197230    5.0014090    3.2702227 
H    -3.8258307    7.8101201   -0.0053198 
C    -8.1421486   -0.6166581   -0.6740739 
H    -6.7907271   -0.9274719   -2.3397029 
H    -9.2029964   -0.2727215    1.1870086 
C     4.9435884   -0.3339877   -4.4179812 
H     3.9846212   -2.1650510   -3.8345556 
C     3.5226787    1.3681771   -5.3607307 
H     1.4262113    0.8788886   -5.5160366 
H     9.0445993    0.8468208   -1.2495680 
C    -4.7920251   -0.9489309   -4.9494194 
H    -5.9222166    0.6797782   -4.0744430 
H    -3.3799835   -2.3745267   -5.7662075 
C     0.9054680    8.1856388   -5.3702341 
H    -0.3623082    9.9005301   -4.9872876 
H     1.8937856    6.2781387   -5.6490414 
C    -6.5378249   -3.9654775   -1.7418289 
H    -5.0013759   -4.0207612   -3.2699547 
H    -7.8100884   -3.8268202    0.0055847 
C     1.4163691   -8.0453356   -4.6756236 
C     0.1578816   -6.0218188   -5.0589182 
C     0.6163714   -8.1426175    0.6735181 
H     0.9272650   -6.7915524    2.3394183 
H     0.2723363   -9.2030723   -1.1877709 
C     3.9643851   -6.5378659    1.7421076 
H     4.0197230   -5.0014090    3.2702227 
H     3.8258307   -7.8101201   -0.0053198 
C    -8.1857001    0.9054262    5.3703804 
H    -9.9005713   -0.3623765    4.9874312 
H    -6.2782157    1.8937722    5.6491938 
H    -4.0289697    7.3700971    2.4500938 
H    -9.0445993   -0.8468208   -1.2495680 
C     4.7920251    0.9489309   -4.9494194 
H     5.9222166   -0.6797782   -4.0744430 
H     3.3799835    2.3745267   -5.7662075 
H    -5.6502514   -1.6229002   -5.0243059 
H     1.7896577    8.7810439   -5.6167870 
H    -7.3700501   -4.0304441   -2.4497874 
C     0.2980950   -8.8069979   -5.0164746 
H     2.3452211   -8.5328917   -4.3686130 
C    -0.9609364   -6.7868573   -5.3877532 
H     0.0910497   -4.9326593   -5.0767620 
H     0.8465225   -9.0451943    1.2488194 
H     4.0289697   -7.3700971    2.4500938 
H    -8.7811192    1.7896081    5.6169274 
H     5.6502514    1.6229002   -5.0243059 
C    -0.9054680   -8.1856388   -5.3702341 
H     0.3623082   -9.9005301   -4.9872876 
H    -1.8937856   -6.2781387   -5.6490414 
H    -1.7896577   -8.7810439   -5.6167870 
