# Supplementary material for: Optical Properties of Phenylthiolate-Capped CdS Nanoparticles
Source: J Phys Chem C Nanomater Interfaces. 2025 Jan 10;129(3):1797–805. doi: 10.1021/acs.jpcc.4c06753 (PMC11770759; doi:10.1021/acs.jpcc.4c06753)
Supplement: Supplementary file 2 — jp4c06753_si_002.zip [file jp4c06753_si_002.zip › ESI_structures/Cd10S4_RS16_4TMA_B3LYP_SVPopt.xyz]

274
Energy =
Cd    0.0000606    0.0003320    2.8214898 
Cd    1.4588482    2.1811960   -0.1439057 
Cd    4.0724094    0.8479310    2.9351839 
S    -0.3188033    2.1856635    1.6491991 
S     2.0551267    0.2068431    4.4416635 
S     3.5985468    2.7552277    1.2215123 
S     1.3469684    4.3662023   -1.6479291 
S     5.8000685    1.9382806    4.4580804 
C     1.7926174    1.6538858    5.4546571 
C     0.6245562    2.4316514    5.3673448 
C     0.4281940    3.5107491    6.2333460 
C     1.3951741    3.8463045    7.1872200 
C     2.5678237    3.0849938    7.2646709 
C     2.7657254    1.9968624    6.4122466 
C     5.0242305    2.7307303    0.1473043 
C     4.9170740    3.1453804   -1.1900881 
C     6.0537254    3.1890152   -2.0008321 
C     7.3060314    2.8243946   -1.4977093 
C     7.4127138    2.4066748   -0.1686012 
C     6.2835317    2.3599869    0.6481912 
C     1.1281931    5.7240070   -0.5007460 
C     0.6159815    5.5475359    0.7944533 
C     0.5138715    6.6371453    1.6610009 
C     0.9124739    7.9146095    1.2532792 
C     1.4097502    8.0941005   -0.0414135 
C     1.5215029    7.0073049   -0.9108227 
C     7.2443347    0.9588532    4.0971301 
C     7.3101779   -0.3950541    4.4759400 
C     8.4468571   -1.1566849    4.2010336 
C     9.5421195   -0.5876880    3.5420821 
C     9.4883525    0.7576505    3.1670881 
C     8.3539141    1.5246229    3.4432177 
H    -0.1364183    2.1994550    4.6230091 
H    -0.4966752    4.0892086    6.1580520 
H     1.2299021    4.6814694    7.8734951 
H     3.3322935    3.3261760    8.0092005 
H     3.6837456    1.4103334    6.4762275 
H     3.9492207    3.4482194   -1.5923361 
H     5.9524676    3.5157107   -3.0397529 
H     8.1905102    2.8571471   -2.1393466 
H     8.3767055    2.0954894    0.2408796 
H     6.3830934    2.0328069    1.6823243 
H     0.2659967    4.5687960    1.1241285 
H     0.0827545    6.4825042    2.6534318 
H     0.8081450    8.7694650    1.9276334 
H     1.7047935    9.0878800   -0.3887020 
H     1.9040897    7.1519546   -1.9212735 
H     6.4571706   -0.8446635    4.9884883 
H     8.4758791   -2.2070261    4.5050083 
H    10.4309548   -1.1866486    3.3277872 
H    10.3372597    1.2178856    2.6533363 
H     8.3170737    2.5749574    3.1469154 
S     0.3188227   -2.1853252    1.6498270 
S    -2.0548387   -0.2057557    4.4419369 
Cd   -2.1813841    1.4589649    0.1437503 
S     2.1854910    0.3184856   -1.6492416 
S     4.3666110   -1.3471485    1.6474749 
Cd   -0.8478779    4.0717285   -2.9360084 
Cd   -1.4589408   -2.1813135   -0.1431463 
Cd    2.1812478   -1.4590513    0.1439868 
Cd   -4.0722906   -0.8471541    2.9358847 
C    -1.7921228   -1.6526469    5.4550842 
S    -2.1855041   -0.3190461   -1.6490243 
S    -2.7551805    3.5983981   -1.2222848 
S    -4.3665181    1.3476440    1.6476254 
Cd   -0.0000388   -0.0003723   -2.8211314 
C     5.7242032   -1.1284288    0.5000001 
S    -0.2066920    2.0541120   -4.4420233 
S    -1.9379790    5.7988227   -4.4597853 
S    -3.5987592   -2.7545860    1.2224302 
S    -1.3474265   -4.3667232   -1.6465585 
S     2.7548715   -3.5985495   -1.2219594 
S    -5.7998193   -1.9375738    4.4591074 
C    -0.6240107   -2.4303265    5.3677058 
C    -2.7650537   -1.9955571    6.4128780 
C    -2.7307724    5.0243002   -0.1483691 
C    -5.7242228    1.1287134    0.5003535 
S     0.2058930   -2.0554173   -4.4414341 
C     5.5474972   -0.6162744   -0.7951913 
C     7.0075835   -1.5216599    0.9098803 
C    -1.6540403    1.7913099   -5.4545188 
C    -0.9591964    7.2433942   -4.0982362 
C    -5.0243507   -2.7301078    0.1480971 
Cd    0.8472072   -4.0727774   -2.9350964 
C    -1.1279598   -5.7242851   -0.4992157 
C     2.7312268   -5.0242238   -0.1477180 
C    -7.2440312   -0.9581521    4.0978094 
C    -0.4274265   -3.5092861    6.2338191 
H     0.1368342   -2.1981799    4.6232258 
C    -2.5669160   -3.0835379    7.2654422 
H    -3.6831156   -1.4090985    6.4769142 
C    -3.1456325    4.9174577    1.1889845 
C    -2.3597290    6.2834528   -0.6493943 
C    -5.5476141    0.6162001   -0.7947076 
C    -7.0075338    1.5222401    0.9101751 
C     1.6528459   -1.7929456   -5.4545490 
C     6.6369771   -0.5140996   -1.6618990 
H     4.5686676   -0.2664196   -1.1247401 
C     8.0942334   -1.4099153    0.0402869 
H     7.1524223   -1.9041844    1.9203223 
C    -2.4319087    0.6233735   -5.3664707 
C    -1.9970460    2.7639330   -6.4125905 
C     0.3946666    7.3099920   -4.4770835 
C    -1.5254350    8.3524954   -3.4439193 
C    -4.9171168   -3.1442588   -1.1894356 
C    -6.2837378   -2.3598746    0.6491263 
S     1.9372260   -5.8005333   -4.4581741 
C    -0.6150631   -5.5474680    0.7956684 
C    -1.5212460   -7.0077346   -0.9088470 
C     3.1463165   -4.9169811    1.1895309 
C     2.3606206   -6.2836180   -0.6484680 
C    -7.3102321    0.3956039    4.4771190 
C    -8.3532087   -1.5237774    3.4430922 
C    -1.3942505   -3.8448122    7.1878571 
H     0.4974362   -4.0877407    6.1584043 
H    -3.3312191   -3.3246417    8.0101684 
C    -3.1893928    6.0542842    1.9994720 
H    -3.4484296    3.9496778    1.5914378 
C    -2.4065273    7.4128167    0.1671358 
H    -2.0320404    6.3827967   -1.6833802 
C    -6.6371127    0.5139817   -1.6613779 
H    -4.5688503    0.2660867   -1.1241751 
C    -8.0942152    1.4103982    0.0406313 
H    -7.1522716    1.9051661    1.9204874 
C     2.4308243   -0.6250363   -5.3670766 
C     1.9955140   -2.7658841   -6.4124250 
C     7.9145398   -0.9125585   -1.2543425 
H     6.4821658   -0.0830540   -2.6543317 
H     9.0880579   -1.7050220    0.3873928 
C    -3.5111209    0.4266473   -6.2322361 
H    -2.1997679   -0.1371605   -4.6216699 
C    -3.0851734    2.5655812   -7.2649195 
H    -1.4104299    3.6818566   -6.4771420 
C     1.1558292    8.4468710   -4.2016997 
H     0.8445837    6.4574240   -4.9900938 
C    -0.7589392    9.4871456   -3.1673297 
H    -2.5757289    8.3150846   -3.1475531 
C    -6.0537985   -3.1880625   -2.0001274 
H    -3.9492097   -3.4466802   -1.5918438 
C    -7.4129194   -2.4065233   -0.1676612 
H    -6.3832899   -2.0327185    1.6832657 
C     0.9578124   -7.2447154   -4.0967830 
C    -0.5123561   -6.6368711    1.6624067 
H    -0.2650699   -4.5685923    1.1249374 
C    -1.4089972   -8.0943003   -0.0392098 
H    -1.9041789   -7.1526936   -1.9191276 
C     3.1905800   -6.0536379    2.0002343 
H     3.4490071   -3.9490573    1.5917153 
C     2.4079369   -7.4128081    0.1682737 
H     2.0328415   -6.3831587   -1.6824096 
C    -8.4468253    1.1572350    4.2018436 
H    -6.4576059    0.8450516    4.9904450 
C    -9.4875160   -0.7567794    3.1664982 
H    -8.3160151   -2.5739260    3.1461887 
H    -1.2288130   -4.6798844    7.8742053 
C    -2.8246948    7.3064815    1.4961321 
H    -3.5166296    5.9533153    3.0382507 
H    -2.0949869    8.3766537   -0.2424328 
C    -7.9146078    0.9127297   -1.2538935 
H    -6.4823741    0.0826693   -2.6537028 
H    -9.0879926    1.7057580    0.3876544 
C     3.5097927   -0.4286343   -6.2332162 
H     2.1989314    0.1357460   -4.6224521 
C     3.0834796   -2.5679120   -7.2650480 
H     1.4088312   -3.6837996   -6.4765111 
H     8.7693213   -0.8079761   -1.9287507 
C    -3.8467438    1.3931620   -7.1865568 
H    -4.0898097   -0.4980192   -6.1562048 
H    -3.3262692    3.3295896   -8.0099500 
C     0.5863770    9.5416243   -3.5422930 
H     2.2061167    8.4765161   -4.5057994 
H    -1.2195094   10.3356019   -2.6531336 
C    -7.3062044   -2.8240117   -1.4968450 
H    -5.9525455   -3.5148223   -3.0390284 
H    -8.3769483   -2.0955281    0.2418758 
C    -0.3959599   -7.3108713   -4.4760300 
C     1.5235105   -8.3540080   -3.4423250 
C    -0.9110322   -7.9144680    1.2551727 
H    -0.0807598   -6.4819567    2.6545855 
H    -1.7042175   -9.0881732   -0.3860790 
C     2.8261454   -7.3060413    1.4972227 
H     3.5174216   -5.9522658    3.0390980 
H     2.0970072   -8.3769125   -0.2411347 
C    -9.5416492    0.5883917    3.5420236 
H    -8.4762504    2.2073688    4.5064973 
H   -10.3361018   -1.2169254    2.6521365 
H    -2.8579543    8.1911786    2.1374426 
H    -8.7694419    0.8079795   -1.9282097 
C     3.8450918   -1.3954768   -7.1873162 
H     4.0885170    0.4960523   -6.1577001 
H     3.3243016   -3.3321506   -8.0099308 
H    -4.6819144    1.2275008   -7.8727310 
H     1.1849911   10.4305861   -3.3275521 
H    -8.1907473   -2.8571166   -2.1383762 
C    -1.1574953   -8.4476189   -4.2011313 
H    -0.8455023   -6.4580871   -4.9890108 
C     0.7566089   -9.4884749   -3.1661113 
H     2.5736857   -8.3168649   -3.1455031 
H    -0.8063528   -8.7691476    1.9296940 
H     2.8594988   -8.1905445    2.1387950 
H   -10.4304866    1.1873043    3.3275964 
H     4.6801541   -1.2301411   -7.8737026 
C    -0.5885569   -9.5426060   -3.5416669 
H    -2.2077217   -8.4768934   -4.5054797 
H     1.2167436  -10.3370671   -2.6517510 
H    -1.1874310  -10.4315069   -3.3273990 
N     4.0369379    5.5630737    4.0027974 
C     5.0200781    5.3145866    2.8907352 
C     2.8954698    4.5842437    3.9329805 
C     4.7402870    5.3964292    5.3167610 
C     3.4864880    6.9478306    3.8820591 
H     5.8060808    6.0787731    2.9574995 
H     4.4932248    5.3697898    1.9322655 
H     5.4434833    4.3100728    3.0231526 
H     2.2169879    4.7842822    4.7688257 
H     2.3854703    4.6986305    2.9713559 
H     3.2998609    3.5743720    4.0192900 
H     4.0125422    5.5305684    6.1263039 
H     5.5387091    6.1468960    5.3862298 
H     5.1669291    4.3842969    5.3579467 
H     2.7890974    7.1242952    4.7110369 
H     4.3134378    7.6682304    3.9272227 
H     2.9513229    7.0388363    2.9279540 
N    -5.5632618    4.0366755   -4.0035887 
C    -5.3145694    5.0197373   -2.8915228 
C    -4.5846162    2.8950287   -3.9338903 
C    -5.3965154    4.7400625   -5.3175312 
C    -6.9481129    3.4864732   -3.8828435 
H    -6.0784047    5.8060672   -2.9584303 
H    -5.3701417    4.4929472   -1.9330380 
H    -4.3098524    5.4426581   -3.0238153 
H    -4.7849822    2.2166373   -4.7697328 
H    -4.6989360    2.3850164   -2.9722633 
H    -3.5746750    3.2992124   -4.0203970 
H    -5.5304516    4.0123118   -6.1271040 
H    -6.1470789    5.5383856   -5.3870947 
H    -4.3844307    5.1668619   -5.3585446 
H    -7.1247861    2.7892954   -4.7119568 
H    -7.6683469    4.3135780   -3.9277834 
H    -7.0391734    2.9511310   -2.9288408 
N    -4.0356974   -5.5624347    4.0040338 
C    -5.0189135   -5.3145605    2.8919215 
C    -2.8943630   -4.5834658    3.9338350 
C    -4.7390378   -5.3953068    5.3179539 
C    -3.4850371   -6.9471560    3.8838489 
H    -5.8050037   -6.0786063    2.9592324 
H    -4.4921715   -5.3704159    1.9334224 
H    -5.4421312   -4.3099117    3.0237287 
H    -2.2159382   -4.7831694    4.7698099 
H    -2.3843149   -4.6981189    2.9722647 
H    -3.2988935   -3.5736203    4.0198097 
H    -4.0112076   -5.5287336    6.1275346 
H    -5.5372003   -6.1460090    5.3878738 
H    -5.1660544   -4.3832998    5.3585746 
H    -2.7875530   -7.1231651    4.7128437 
H    -4.3118733   -7.6676634    3.9293778 
H    -2.9499511   -7.0384692    2.9297277 
N     5.5624053   -4.0372222   -4.0035147 
C     5.3142671   -5.0199057   -2.8909905 
C     4.5835573   -2.8957256   -3.9340168 
C     5.3954231   -4.7411221   -5.3171548 
C     6.9471722   -3.4866744   -3.8833686 
H     6.0782054   -5.8061366   -2.9578828 
H     5.3701334   -4.4927398   -1.9327293 
H     4.3095794   -5.4430750   -3.0226841 
H     4.7838240   -2.2174972   -4.7700170 
H     4.6977681   -2.3855137   -2.9724812 
H     3.5737027   -3.3001365   -4.0204446 
H     5.5288775   -4.0136168   -6.1270263 
H     6.1461877   -5.5392596   -5.3866908 
H     4.3834488   -5.1682198   -5.3576945 
H     7.1234504   -2.7897241   -4.7127557 
H     7.6675771   -4.3136352   -3.9282483 
H     7.0383833   -2.9510324   -2.9295471 
