# Supplementary material for: Optical Properties of Phenylthiolate-Capped CdS Nanoparticles
Source: J Phys Chem C Nanomater Interfaces. 2025 Jan 10;129(3):1797–805. doi: 10.1021/acs.jpcc.4c06753 (PMC11770759; doi:10.1021/acs.jpcc.4c06753)
Supplement: Supplementary file 2 — jp4c06753_si_002.zip [file jp4c06753_si_002.zip › ESI_structures/Cd4_RS10_B3LYP_SVPopt.xyz]

124
Energy =
Cd    1.9016826    0.8408497    5.0800294 
Cd    2.2288064   -2.6571676    2.6707401 
Cd   -1.4797984   -1.5802440    4.4373474 
Cd    1.7382533   -3.0081051    6.8735853 
S     2.7481410   -0.1297703    2.7786117 
S    -0.5931171    0.8495758    4.4033372 
S    -0.3394866   -3.0799273    2.6322187 
S     2.7668801   -0.5904183    7.0539993 
S     2.9313700   -3.9537230    4.8037094 
S    -0.7647190   -2.3286776    6.8451191 
S     2.9476368    3.1404644    5.2427339 
S     3.3974362   -3.7612804    0.7410647 
S    -3.9880873   -1.6152077    4.1535131 
S     2.3765445   -4.3499214    8.9186232 
C     0.6811303   -0.0706357    0.8871426 
C    -0.2699269    0.5842910    0.1014895 
C    -0.3871021    1.9759518    0.1431048 
C     0.4591174    2.7069040    0.9828443 
C     1.4100225    2.0606526    1.7716118 
C     1.5269853    0.6590050    1.7373763 
C    -2.6752890    2.2769539    5.4838449 
C    -3.4671055    2.7784597    6.5180590 
C    -3.1512289    2.4993433    7.8513406 
C    -2.0364731    1.7079346    8.1429556 
C    -1.2461437    1.1953039    7.1128195 
C    -1.5577022    1.4791909    5.7755018 
C     0.5887142   -5.6635038    3.0744479 
C     0.5583346   -6.9169691    3.6876243 
C    -0.4399799   -7.2364617    4.6127568 
C    -1.4275308   -6.2916831    4.9061098 
C    -1.4066104   -5.0400455    4.2904107 
C    -0.3875208   -4.7014326    3.3865848 
C     1.3629665   -0.6063641    9.4638536 
C     0.7746287    0.0052414   10.5727857 
C     0.7792334    1.3967609   10.7046889 
C     1.3836067    2.1715869    9.7096121 
C     1.9779440    1.5694983    8.6002431 
C     1.9696773    0.1688513    8.4606777 
C     5.0360975   -2.1034799    5.0300083 
C     6.2780560   -1.6950232    5.5153289 
C     7.0505940   -2.5605435    6.2922876 
C     6.5729470   -3.8439215    6.5753019 
C     5.3294865   -4.2559191    6.0957946 
C     4.5468931   -3.3815440    5.3251202 
C    -3.1521412   -3.7112311    7.0361548 
C    -3.9628236   -4.7722283    7.4438656 
C    -3.4347249   -5.8264353    8.1971913 
C    -2.0804341   -5.7993379    8.5440065 
C    -1.2580504   -4.7478445    8.1345675 
C    -1.7840702   -3.6975026    7.3632050 
C     5.4160844    2.5624796    6.3809572 
C     6.7598733    2.1846507    6.3505024 
C     7.3664655    1.8163993    5.1452574 
C     6.6044438    1.8199731    3.9717549 
C     5.2623265    2.2025639    3.9982923 
C     4.6431614    2.5892109    5.2039023 
C     5.6658365   -2.2454975    1.3221396 
C     6.9088560   -2.0246860    1.9167205 
C     7.5196119   -3.0257146    2.6781276 
C     6.8707097   -4.2525499    2.8374623 
C     5.6278553   -4.4778586    2.2435797 
C     5.0007418   -3.4776484    1.4778163 
C    -3.4865626    0.5247220    2.4144748 
C    -3.7624560    1.7848919    1.8837101 
C    -4.8590934    2.5267805    2.3362036 
C    -5.6772091    1.9852436    3.3344278 
C    -5.3944622    0.7322159    3.8787992 
C    -4.2904919   -0.0242966    3.4341779 
C     2.2778189   -6.5320934    7.1576523 
C     2.7731952   -7.7278344    6.6374560 
C     3.9266916   -8.3165847    7.1658629 
C     4.5804758   -7.6870094    8.2309287 
C     4.0943290   -6.4853253    8.7480248 
C     2.9357549   -5.8788602    8.2193463 
H     0.7556846   -1.1575556    0.8369928 
H    -0.9268787   -0.0068180   -0.5425469 
H    -1.1334749    2.4862341   -0.4719613 
H     0.3714616    3.7958219    1.0383485 
H     2.0425009    2.6393419    2.4495830 
H    -2.9248525    2.4931981    4.4450984 
H    -4.3421234    3.3869774    6.2719684 
H    -3.7734967    2.8938040    8.6602537 
H    -1.7699739    1.4756771    9.1765146 
H    -0.3965293    0.5606515    7.3551070 
H     1.3855797   -5.4299696    2.3639782 
H     1.3403245   -7.6422795    3.4467084 
H    -0.4439462   -8.2108270    5.1088577 
H    -2.2142066   -6.5128500    5.6306570 
H    -2.1898214   -4.3198125    4.5253082 
H     1.3450167   -1.6933999    9.3827771 
H     0.3021807   -0.6203814   11.3354509 
H     0.3092258    1.8728730   11.5699652 
H     1.3856277    3.2627368    9.7863468 
H     2.4245510    2.1909176    7.8193321 
H     4.4514781   -1.4127313    4.4237696 
H     6.6295379   -0.6884506    5.2865589 
H     8.0204637   -2.2333570    6.6783261 
H     7.1647312   -4.5328632    7.1856520 
H     4.9503022   -5.2513036    6.3291062 
H    -3.5847257   -2.8926873    6.4555702 
H    -5.0208648   -4.7684202    7.1651957 
H    -4.0728001   -6.6572682    8.5122539 
H    -1.6454850   -6.6095615    9.1367266 
H    -0.2043436   -4.7437549    8.4249415 
H     4.9441007    2.8383915    7.3263669 
H     7.3353087    2.1671008    7.2812770 
H     8.4167919    1.5122864    5.1230393 
H     7.0550737    1.5114780    3.0237629 
H     4.6728247    2.1857718    3.0809165 
H     5.1784512   -1.4532345    0.7504116 
H     7.3946131   -1.0507531    1.8017018 
H     8.4780075   -2.8408198    3.1698067 
H     7.3210652   -5.0324992    3.4574774 
H     5.1067599   -5.4255533    2.3939545 
H    -2.6233290   -0.0314916    2.0457427 
H    -3.0974018    2.1906748    1.1176031 
H    -5.0691128    3.5168281    1.9213390 
H    -6.5362297    2.5526870    3.7072846 
H    -6.0147636    0.3249551    4.6806405 
H     1.3778231   -6.0969822    6.7210897 
H     2.2490765   -8.1955795    5.8004852 
H     4.3145704   -9.2503953    6.7488541 
H     5.4880608   -8.1284212    8.6557057 
H     4.6201292   -5.9799545    9.5616663 
